# Supplementary material for: Orpheovirus IHUMI-LCC2: A New Virus among the Giant Viruses
Source: Front Microbiol. 2018 Jan 22;8:2643. doi: 10.3389/fmicb.2017.02643 (PMC5786535; doi:10.3389/fmicb.2017.02643)
Supplement: Supplementary file 3 [file Data_Sheet_3.xlsx]

## Sheet: Feuil1
Supplementary Data Sheet 3: HHpred result obtained online for the V21-like protein.
Number	Hit	name	Probability	E-value	SS	cols	target lengh
1	4XUL_A	MG662; nucleotidyl transferase, GTP complex, ORFan; HET: GTP; 2.26A {Megavirus chiliensis}	100	3.9e-47	15	303	390
2	4AMS_A	MG662; TRANSFERASE, MIMIVIRUS, TRANSCRIPTION COUPLED DNA; 2.6A {MEGAVIRUS CHILIENSIS}	100	3.9e-47	15	303	390
3	4AMQ_A	L544; TRANSFERASE, MIMIVIRUS, MG662, TRANSCRIPTION COUPLED; 2.17A {ACANTHAMOEBA POLYPHAGA MIMIVIRUS}	100	8.2e-47	13.6	303	407
4	2MN4_A	Computational designed protein based on; protein design, Statistical energy Function; NMR {synthetic}	34.39	24	0.1	54	106
5	2NN4_A	Hypothetical protein yqgQ; Novel fold, pfam:DUF910, 10278a, Structural; 2.1A {Bacillus subtilis} SCOP: a.272.1.1	30.98	120	3.7	31	72
6	2MXD_A	Viral protein genome-linked; Viral protein genome-linked, Porcine sapovirus; NMR {Porcine enteric sapovirus}	28.01	160	3.7	30	62
7	2M4H_A	Feline Calicivirus VPg protein; Viral Protein, NS5, VPg; NMR {Feline calicivirus}	26.83	180	3.9	30	67
8	1AX8_A	OBESITY PROTEIN; HELICAL CYTOKINE, HEMATOPOIETIC FACTOR, DIABETES; 2.4A {Homo sapiens} SCOP: a.26.1.1	24.53	170	3.7	36	146
9	2XF7_A	GP23.1; VIRAL PROTEIN; 1.61A {BACILLUS PHAGE SPP1}	23.89	180	3.2	28	51
